# Supplementary material for: YB-1 Is a Novel Target for the Inhibition of α-Adrenergic-Induced Hypertrophy
Source: Int J Mol Sci. 2023 Dec 28;25(1):401. doi: 10.3390/ijms25010401 (PMC10778708; doi:10.3390/ijms25010401)
Supplement: Supplementary file 1 [file ijms-25-00401-s001.zip]

Archive with 1 entries (1 files):
- ijms-2674099-supplementary.pdf
